# Supplementary material for: Comparative study of MAFLD as a predictor of metabolic disease treatment for NAFLD
Source: Sci Rep. 2024 Jun 11;14:13411. doi: 10.1038/s41598-024-64301-3 (PMC11166940; doi:10.1038/s41598-024-64301-3)
Supplement: Supplementary file 1 — Supplementary Table 1. [file 41598_2024_64301_MOESM1_ESM.xlsx]

## Sheet: Sheet1
Supply table.1 Prospective difference in the number of metabolic diseases patients with or without medication in 2020 (Δnumber of patients)
	NAFLD/non-MAFLD (N=230)				MAFLD/non-NAFLD (N=404)				P value
Hypertension with or without medication	38(16.5%)				89(22.0%)				0.01
Diabetes with or without medication	8(3.4%)				45(11.3%)				0.01
Hyperlipidemia with or without medication	64(27.8%)				109(26.9%)				0.71
