# Supplementary material for: Comparative study of MAFLD as a predictor of metabolic disease treatment for NAFLD
Source: Sci Rep. 2024 Jun 11;14:13411. doi: 10.1038/s41598-024-64301-3 (PMC11166940; doi:10.1038/s41598-024-64301-3)
Supplement: Supplementary file 2 — Supplementary Table 2. [file 41598_2024_64301_MOESM2_ESM.xlsx]

## Sheet: Sheet1
Supply Table.2 Difference between NAFLD/non-MAFLD and MAFLD/non-NAFLD in FIB-4 (under 65-yers old at 2015)
	NAFLD/non-MAFLD (N=188)		MAFLD/non-NAFLD (N=331)		P value
	mean	±SD	mean	±SD
ΔFIB-4	0.16	0.24	0.23	0.45	0.048
FIB-4（2015)	1.04	0.38	1.15	0.57	0.012
FIB-4（2020)	1.21	0.43	1.38	0.71	0.001
